# Supplementary material for: Three new species, and new distributional data, of Haltichella (Hymenoptera, Chalcididae) from China
Source: Zookeys. 2021 Sep 15;1060:1–16. doi: 10.3897/zookeys.1060.70427 (PMC8458267; doi:10.3897/zookeys.1060.70427)
Supplement: XML Treatment for Haltichella bimaculata [file zookeys.1060.70427-treatment1.xml]

<!DOCTYPE tp:taxon-treatment
  PUBLIC "-//TaxonX//DTD Taxonomic Treatment Publishing DTD v0 20100105//EN" "tax-treatment-NSO.dtd">
<tp:taxon-treatment xmlns:tp="http://www.plazi.org/taxpub"><tp:treatment-meta><kwd-group><label>Taxon classification</label><kwd><named-content xmlns:xlink="http://www.w3.org/1999/xlink" content-type="kingdom">Animalia</named-content></kwd><kwd><named-content xmlns:xlink="http://www.w3.org/1999/xlink" content-type="order">Hymenoptera</named-content></kwd><kwd><named-content xmlns:xlink="http://www.w3.org/1999/xlink" content-type="family">Chalcididae</named-content></kwd></kwd-group><mixed-citation publication-type="journal"><person-group><name><surname>Wang</surname><given-names>Zi-Tong</given-names></name><name><surname>Li</surname><given-names>Cheng-De</given-names></name></person-group><article-title>Three new species, and new distributional data, of <italic><tp:taxon-name><tp:taxon-name-part taxon-name-part-type="genus" reg="Haltichella">Haltichella</tp:taxon-name-part></tp:taxon-name></italic> (<tp:taxon-name><tp:taxon-name-part taxon-name-part-type="order">Hymenoptera</tp:taxon-name-part></tp:taxon-name>, <tp:taxon-name><tp:taxon-name-part taxon-name-part-type="family">Chalcididae</tp:taxon-name-part></tp:taxon-name>) from China</article-title><source>Zookeys</source><day>15</day><month>9</month><year>2021</year><volume>1060</volume><fpage>1</fpage><lpage>16</lpage><pub-id pub-id-type="doi">10.3897/zookeys.1060.70427</pub-id></mixed-citation></tp:treatment-meta><tp:nomenclature><tp:taxon-name>
              <object-id xmlns:xlink="http://www.w3.org/1999/xlink" content-type="arpha" xlink:type="simple">43580AAF-3CCE-5668-9419-3C710ECF7B4F</object-id>
              <tp:taxon-name-part taxon-name-part-type="genus" reg="Haltichella">Haltichella</tp:taxon-name-part>
              <tp:taxon-name-part taxon-name-part-type="species" reg="bimaculata">bimaculata</tp:taxon-name-part>
              <object-id xmlns:xlink="http://www.w3.org/1999/xlink" content-type="zoobank" xlink:type="simple">http://zoobank.org/9EAF85B7-E3C5-4A2C-AF4F-B31E6DE62ECF</object-id>
            </tp:taxon-name><tp:taxon-authority>Wang &amp; Li</tp:taxon-authority><tp:taxon-status xmlns:xlink="http://www.w3.org/1999/xlink" xlink:type="simple">sp. nov.</tp:taxon-status><xref ref-type="fig" rid="F1">Figure 1</xref></tp:nomenclature><tp:treatment-sec sec-type="type material" id="SECID0EGFAE"><title>Type material.</title><p><bold><italic>Holotype</italic>,</bold> ♀ (<abbrev xmlns:xlink="http://www.w3.org/1999/xlink" content-type="institution" xlink:title="Northeast Forestry University, Harbin, China" id="ABBRID0ERFAE" xlink:type="simple">NEFU</abbrev>), China, Henan Province, Xinyang City, 17–18.V.2012, <abbrev xmlns:xlink="http://www.w3.org/1999/xlink" xlink:title="yellow pan trap" id="ABBRID0EWFAE" xlink:type="simple">YPT</abbrev>, Guo-Hao Zu, Jiang Liu. <bold><italic>Paratypes</italic></bold> (<abbrev xmlns:xlink="http://www.w3.org/1999/xlink" content-type="institution" xlink:title="Northeast Forestry University, Harbin, China" id="ABBRID0E4FAE" xlink:type="simple">NEFU</abbrev>): 1 ♀, China: Yunnan Province, Huanglianshan Nature Reserve, 27–28.VII.2018, <abbrev xmlns:xlink="http://www.w3.org/1999/xlink" xlink:title="yellow pan trap" id="ABBRID0ECGAE" xlink:type="simple">YPT</abbrev>, Jun Wu, Ming-Rui Li.</p></tp:treatment-sec><tp:treatment-sec sec-type="diagnosis" id="SECID0EGGAE"><title>Diagnosis.</title><p>Body black (Fig. <xref ref-type="fig" rid="F1">1A</xref>), scape to Fu3 yellowish brown, Fu4–7 and club dark brown (Fig. <xref ref-type="fig" rid="F1">1C</xref>), fore wing cinereous with two brown patches (Fig. <xref ref-type="fig" rid="F1">1E</xref>); scape (Fig. <xref ref-type="fig" rid="F1">1C</xref>) approximately half as long as remaining antennomeres combined, pedicel 1.5× as long as Fu1, <abbrev xmlns:xlink="http://www.w3.org/1999/xlink" xlink:title="funiculars 1–7" id="ABBRID0E3GAE" xlink:type="simple">Fu1–7</abbrev> gradually increases in breadth and Fu4–7 gradually decreases in length distad; mesoscutellum (Fig. <xref ref-type="fig" rid="F1">1H</xref>) as long as broad, apex with two teeth, distance between outer margins of the two teeth about 1.4× as long as individual length of teeth; propodeum (Fig. <xref ref-type="fig" rid="F1">1F</xref>) with irregularly rugose in middle area; postmarginal vein (Fig. <xref ref-type="fig" rid="F1">1E</xref>) absent, marginal vein 3× as long as stigmal vein; metasoma oval; Gt1 occupying 0.7× length of metasoma (Fig. <xref ref-type="fig" rid="F1">1H</xref>).</p><fig id="F1" position="float" orientation="portrait"><object-id xmlns:xlink="http://www.w3.org/1999/xlink" content-type="doi" xlink:type="simple">10.3897/zookeys.1060.70427.figure1</object-id><object-id xmlns:xlink="http://www.w3.org/1999/xlink" content-type="arpha" xlink:type="simple">0AE692A6-7A45-524A-85A4-B3F642D6F9C8</object-id><label>Figure 1.</label><caption><p><italic><tp:taxon-name><tp:taxon-name-part taxon-name-part-type="genus" reg="Haltichella">Haltichella</tp:taxon-name-part><tp:taxon-name-part taxon-name-part-type="species" reg="bimaculata">bimaculata</tp:taxon-name-part></tp:taxon-name></italic> sp. nov. (holotype female) <bold>A</bold> habitus, lateral view <bold>B</bold> head, front view <bold>C</bold> antenna <bold>D</bold> head and part of mesosoma, dorsal view <bold>E</bold> forewing <bold>F</bold> propodeum <bold>G</bold> metasoma <bold>H</bold> head and mesosoma, dorsal view <bold>I</bold> hind leg.</p></caption><graphic xmlns:xlink="http://www.w3.org/1999/xlink" xlink:href="zookeys-1060-001-g001.jpg" position="float" orientation="portrait" xlink:type="simple" id="oo_588989.jpg"><uri content-type="original_file" xlink:type="simple">https://binary.pensoft.net/fig/588989</uri></graphic></fig></tp:treatment-sec><tp:treatment-sec sec-type="description" id="SECID0E1IAE"><title>Description.</title><p><bold>Female</bold> (holotype). Body length 2.9 mm, mostly black (Fig. <xref ref-type="fig" rid="F1">1A</xref>), with dense punctures and white pubescence; antenna (Fig. <xref ref-type="fig" rid="F1">1C</xref>) with scape to Fu3 yellowish brown, Fu4–7 and club dark brown; eye and ocelli silvery gray (Fig. <xref ref-type="fig" rid="F1">1D</xref>); tegula testaceous; fore and mid legs yellowish brown; metacoxa black with apical reddish brown, metatrochanter yellowish brown, metafemur black with base yellowish brown to reddish brown, apex reddish brown, metatibia black with base slightly reddish brown, apex yellowish brown, metatarsus yellowish brown; fore wing (Fig. <xref ref-type="fig" rid="F1">1E</xref>) cinereous with two brown patches, one adjoining marginal vein and another near posterior margin of wing, venation brown.</p><p><bold><italic>Head</italic></bold> (Fig. <xref ref-type="fig" rid="F1">1B, D</xref>), with coarsely rugose punctures, except in scrobal area, 1.2× as wide as long in frontal view; scrobe reaching anterior ocellus, finely striate; preorbital carinae distinct; <abbrev xmlns:xlink="http://www.w3.org/1999/xlink" xlink:title="postocellar distance, the distance between both posterior ocelli" id="ABBRID0E4JAE" xlink:type="simple">POL</abbrev> 4.3× as long as <abbrev xmlns:xlink="http://www.w3.org/1999/xlink" xlink:title="oculo-ocellar distance, minimum distance between a posterior ocellus and eye" id="ABBRID0EBKAE" xlink:type="simple">OOL</abbrev>; antenna (Fig. <xref ref-type="fig" rid="F1">1C</xref>) clavate; scape approximately a half of remaining antennomeres combined; pedicel triangular, longer than broad; anellus quadrate, looks like a funicular segment; Fu1–2 subquadrate, Fu1 shorter than pedicel, 0.9× as broad as long; Fu3–7 broader than long; <abbrev xmlns:xlink="http://www.w3.org/1999/xlink" xlink:title="funiculars 1–7" id="ABBRID0EJKAE" xlink:type="simple">Fu1–7</abbrev> gradually increases in breadth and Fu4–7 gradually decreases in length distad, Fu7 1.5× as broad as long; club coniform, 2× as long as maximum width, 3× as long as and about as broad as the preceding segment.</p><p><bold><italic>Mesosoma</italic></bold> (Fig. <xref ref-type="fig" rid="F1">1H</xref>), punctures on mesoscutum and mesoscutellum smaller than on head; mesoscutellum as long as broad, apex with two teeth, distance between outer margins of the two teeth about 1.4× as long as individual length of teeth; outer margins of the two teeth approximately parallel, inner margins of the two teeth meet at an acute angle; propodeum (Fig. <xref ref-type="fig" rid="F1">1F</xref>) irregularly rugose in middle area. Forewing (Fig. <xref ref-type="fig" rid="F1">1E</xref>) 2.5× as long as broad; submarginal vein 4.5× as long as marginal vein, marginal vein 3× as long as stigmal vein, postmarginal vein absent. Metacoxa with coxal tooth on baso-dorsal side; metafemur (Fig. <xref ref-type="fig" rid="F1">1I</xref>) 2.2× as long as broad, with a row of comb of teeth but without forming any lobes.</p><p><bold><italic>Metasoma</italic></bold> (Fig. <xref ref-type="fig" rid="F1">1G</xref>) oval, 1.6× as long as broad in dorsal view, surface smooth; Gt1 longest, occupying 0.7× length of metasoma, with two short carinae at base; Gt2–6 with sparse microsculptured and white pubescence on lateral sides.</p><p><bold>Male.</bold> Unknown.</p></tp:treatment-sec><tp:treatment-sec sec-type="host" id="SECID0ETLAE"><title>Hosts.</title><p>Unknown.</p></tp:treatment-sec><tp:treatment-sec sec-type="distribution" id="SECID0EYLAE"><title>Distribution.</title><p>China (Hennan, Yunnan).</p></tp:treatment-sec><tp:treatment-sec sec-type="etymology" id="SECID0E4LAE"><title>Etymology.</title><p>Latin: <italic>bi</italic> = two; <italic>macula</italic> = stain, blemish; and refers to the two brown patches on the forewing.</p></tp:treatment-sec><tp:treatment-sec sec-type="comments" id="SECID0EHMAE"><title>Comments.</title><p><italic><tp:taxon-name><tp:taxon-name-part taxon-name-part-type="genus" reg="Haltichella">Haltichella</tp:taxon-name-part><tp:taxon-name-part taxon-name-part-type="species" reg="bimaculata">bimaculata</tp:taxon-name-part></tp:taxon-name></italic> sp. nov. is similar to <italic><tp:taxon-name><tp:taxon-name-part taxon-name-part-type="genus" reg="Haltichella">H.</tp:taxon-name-part><tp:taxon-name-part taxon-name-part-type="species" reg="nipponensis">nipponensis</tp:taxon-name-part></tp:taxon-name></italic> Habu, 1960 in having similar body colouration and shape of the antenna and similar shape of the metafemur, but can be separated from the latter by the following characters. <italic><tp:taxon-name><tp:taxon-name-part taxon-name-part-type="genus" reg="Haltichella">Haltichella</tp:taxon-name-part><tp:taxon-name-part taxon-name-part-type="species" reg="bimaculata">bimaculata</tp:taxon-name-part></tp:taxon-name></italic> has the postmarginal vein of the forewing absent (vs present and shorter than the stigmal vein in <italic><tp:taxon-name><tp:taxon-name-part taxon-name-part-type="genus" reg="Haltichella">H.</tp:taxon-name-part><tp:taxon-name-part taxon-name-part-type="species" reg="nipponensis">nipponensis</tp:taxon-name-part></tp:taxon-name></italic>); median area of the propodeum irregularly rugose and the submedian carinae not obvious (vs less sculptured and the carinae distinct and parallel); the mesoscutellum as long as broad (vs longer than broad).</p></tp:treatment-sec></tp:taxon-treatment>
