# Supplementary material for: Three new species, and new distributional data, of Haltichella (Hymenoptera, Chalcididae) from China
Source: Zookeys. 2021 Sep 15;1060:1–16. doi: 10.3897/zookeys.1060.70427 (PMC8458267; doi:10.3897/zookeys.1060.70427)
Supplement: XML Treatment for Haltichella bomiana [file zookeys.1060.70427-treatment2.xml]

<!DOCTYPE tp:taxon-treatment
  PUBLIC "-//TaxonX//DTD Taxonomic Treatment Publishing DTD v0 20100105//EN" "tax-treatment-NSO.dtd">
<tp:taxon-treatment xmlns:tp="http://www.plazi.org/taxpub"><tp:treatment-meta><kwd-group><label>Taxon classification</label><kwd><named-content xmlns:xlink="http://www.w3.org/1999/xlink" content-type="kingdom">Animalia</named-content></kwd><kwd><named-content xmlns:xlink="http://www.w3.org/1999/xlink" content-type="order">Hymenoptera</named-content></kwd><kwd><named-content xmlns:xlink="http://www.w3.org/1999/xlink" content-type="family">Chalcididae</named-content></kwd></kwd-group><mixed-citation publication-type="journal"><person-group><name><surname>Wang</surname><given-names>Zi-Tong</given-names></name><name><surname>Li</surname><given-names>Cheng-De</given-names></name></person-group><article-title>Three new species, and new distributional data, of <italic><tp:taxon-name><tp:taxon-name-part taxon-name-part-type="genus" reg="Haltichella">Haltichella</tp:taxon-name-part></tp:taxon-name></italic> (<tp:taxon-name><tp:taxon-name-part taxon-name-part-type="order">Hymenoptera</tp:taxon-name-part></tp:taxon-name>, <tp:taxon-name><tp:taxon-name-part taxon-name-part-type="family">Chalcididae</tp:taxon-name-part></tp:taxon-name>) from China</article-title><source>Zookeys</source><day>15</day><month>9</month><year>2021</year><volume>1060</volume><fpage>1</fpage><lpage>16</lpage><pub-id pub-id-type="doi">10.3897/zookeys.1060.70427</pub-id></mixed-citation></tp:treatment-meta><tp:nomenclature><tp:taxon-name>
              <object-id xmlns:xlink="http://www.w3.org/1999/xlink" content-type="arpha" xlink:type="simple">71116FBE-EBDD-51EE-BCB6-5FE18FE01FA4</object-id>
              <tp:taxon-name-part taxon-name-part-type="genus" reg="Haltichella">Haltichella</tp:taxon-name-part>
              <tp:taxon-name-part taxon-name-part-type="species" reg="bomiana">bomiana</tp:taxon-name-part>
              <object-id xmlns:xlink="http://www.w3.org/1999/xlink" content-type="zoobank" xlink:type="simple">http://zoobank.org/676C10E6-E55A-42E3-8C39-8273B21BC3A8</object-id>
            </tp:taxon-name><tp:taxon-authority>Wang &amp; Li</tp:taxon-authority><tp:taxon-status xmlns:xlink="http://www.w3.org/1999/xlink" xlink:type="simple">sp. nov.</tp:taxon-status><xref ref-type="fig" rid="F2">Figure 2</xref></tp:nomenclature><tp:treatment-sec sec-type="type material" id="SECID0EGPAE"><title>Type material.</title><p><bold><italic>Holotype</italic>,</bold> ♂ (<abbrev xmlns:xlink="http://www.w3.org/1999/xlink" content-type="institution" xlink:title="Northeast Forestry University, Harbin, China" id="ABBRID0ERPAE" xlink:type="simple">NEFU</abbrev>), China, Xizang Province, Bomi County, Shuangyu Village, 8.VIII.2017, sweeping, Hui-Lin Han. <bold><italic>Paratypes</italic></bold> (<abbrev xmlns:xlink="http://www.w3.org/1999/xlink" content-type="institution" xlink:title="Northeast Forestry University, Harbin, China" id="ABBRID0EZPAE" xlink:type="simple">NEFU</abbrev>): 2 ♂, same data as holotype.</p></tp:treatment-sec><tp:treatment-sec sec-type="diagnosis" id="SECID0E5PAE"><title>Diagnosis.</title><p>Body black (Fig. <xref ref-type="fig" rid="F2">2A</xref>), antenna with scape yellowish brown and flagellum yellowish brown to brown; fore and mid legs yellowish brown; scrobe not reaching anterior ocellus (Fig. <xref ref-type="fig" rid="F2">2B</xref>); antenna (Fig. <xref ref-type="fig" rid="F2">2C</xref>) slender, scape longer than pedicel to Fu2 combined; all the funicular segments longer than broad; mesoscutellum apically with two diverging teeth (Fig. <xref ref-type="fig" rid="F2">2I</xref>); submedian carinae of propodeum indicated, distinct on posterior half (Fig. <xref ref-type="fig" rid="F2">2F</xref>); fore wing (Fig. <xref ref-type="fig" rid="F2">2E</xref>) largely hyaline with small brown patch adjoining marginal vein; postmarginal vein slightly longer than stigmal vein; metasoma (Fig. <xref ref-type="fig" rid="F2">2H</xref>) fusiform, Gt1 occupying 0.6× length of metasoma, Gt2 with the basal half smooth and distal half with microsculptured and white pubescence.</p><fig id="F2" position="float" orientation="portrait"><object-id xmlns:xlink="http://www.w3.org/1999/xlink" content-type="doi" xlink:type="simple">10.3897/zookeys.1060.70427.figure2</object-id><object-id xmlns:xlink="http://www.w3.org/1999/xlink" content-type="arpha" xlink:type="simple">D809E940-E9B6-5365-86CB-FE4AB5907957</object-id><label>Figure 2.</label><caption><p><italic><tp:taxon-name><tp:taxon-name-part taxon-name-part-type="genus" reg="Haltichella">Haltichella</tp:taxon-name-part><tp:taxon-name-part taxon-name-part-type="species" reg="bomiana">bomiana</tp:taxon-name-part></tp:taxon-name></italic> sp. nov. (holotype male) <bold>A</bold> habitus, lateral view <bold>B</bold> head, front view <bold>C</bold> antenna <bold>D</bold> head and part of mesosoma, dorsal view <bold>E</bold> forewing <bold>F</bold> propodeum <bold>G</bold> hind leg <bold>H</bold> metasoma <bold>I</bold> mesosoma, dorsal view.</p></caption><graphic xmlns:xlink="http://www.w3.org/1999/xlink" xlink:href="zookeys-1060-001-g002.jpg" position="float" orientation="portrait" xlink:type="simple" id="oo_588990.jpg"><uri content-type="original_file" xlink:type="simple">https://binary.pensoft.net/fig/588990</uri></graphic></fig></tp:treatment-sec><tp:treatment-sec sec-type="description" id="SECID0EKSAE"><title>Description.</title><p><bold>Male</bold> (holotype). Body length 2.9 mm, mostly black (Fig. <xref ref-type="fig" rid="F2">2A</xref>), head and mesosoma with dense punctures and white pubescence; antenna with scape yellowish brown and flagellum yellowish brown to brown; eye and ocelli silvery gray (Fig. <xref ref-type="fig" rid="F2">2D</xref>); tegula yellowish brown; fore and mid legs yellowish brown; metacoxa black, metatrochanter yellowish brown, metafemur black with base yellowish brown to reddish brown, metatibia black with apex yellowish brown, metatarsus yellowish brown; fore wing largely hyaline with small brown patch adjoining marginal vein and venation brownish.</p><p><bold><italic>Head</italic></bold> (Fig. <xref ref-type="fig" rid="F2">2B, D</xref>) with coarsely rugose punctures, 1.2× as wide as long in frontal view; scrobe slightly wider, not reaching anterior ocellus, finely striate; preorbital carinae distinct; <abbrev xmlns:xlink="http://www.w3.org/1999/xlink" xlink:title="postocellar distance, the distance between both posterior ocelli" id="ABBRID0EFTAE" xlink:type="simple">POL</abbrev> 5× as long as <abbrev xmlns:xlink="http://www.w3.org/1999/xlink" xlink:title="oculo-ocellar distance, minimum distance between a posterior ocellus and eye" id="ABBRID0EJTAE" xlink:type="simple">OOL</abbrev>; antenna (Fig. <xref ref-type="fig" rid="F2">2C</xref>) slender; scape longer than pedicel to Fu2 combined; pedicel small; anellus short and transverse; Fu1 longest, 1.7× as long as broad; Fu2–7 approximately equal in length, all the funicular segments longer than broad; club 2-segmented and slender, 3.2× as long as maximum width, 2× as long as and as broad as the preceding segment.</p><p><bold><italic>Mesosoma</italic></bold> (Fig. <xref ref-type="fig" rid="F2">2I</xref>) with dense punctures and white pubescence; apex of mesoscutellum with two diverging teeth, inner margins of the two teeth at a right angle; submedian carinae of propodeum (Fig. <xref ref-type="fig" rid="F2">2F</xref>) indicated, distinct on posterior half. Fore wing hyaline (Fig. <xref ref-type="fig" rid="F2">2E</xref>), forewing 2.6× as long as broad; submarginal vein 4× as long as marginal vein, marginal vein 1.6× as long as postmarginal vein, postmarginal vein slightly longer than stigmal vein. Metafemur and metatibia with long and white pubescence (Fig. <xref ref-type="fig" rid="F2">2G</xref>); metacoxa with coxal tooth on baso-dorsal side; metafemur 2.3× as long as broad, with a row of comb of teeth.</p><p><bold><italic>Metasoma</italic></bold> (Fig. <xref ref-type="fig" rid="F2">2H</xref>) fusiform, 2× as long as broad in dorsal view; Gt1 dorsum smooth and shiny, occupying 0.6× length of metasoma, with two longitudinal carinae at base; Gt2 with basal half smooth and distal half with microsculptured and white pubescence; dorsal surface of Gt2–6 with sparse microsculptured and white pubescence.</p><p><bold>Female.</bold> Unknown.</p></tp:treatment-sec><tp:treatment-sec sec-type="host" id="SECID0EXUAE"><title>Hosts.</title><p>Unknown.</p></tp:treatment-sec><tp:treatment-sec sec-type="distribution" id="SECID0E3UAE"><title>Distribution.</title><p>China (Xizang).</p></tp:treatment-sec><tp:treatment-sec sec-type="etymology" id="SECID0EBVAE"><title>Etymology.</title><p>The specific name is derived from the name of the collection locality of the holotype.</p></tp:treatment-sec><tp:treatment-sec sec-type="comments" id="SECID0EGVAE"><title>Comments.</title><p>The new species is similar to <italic><tp:taxon-name><tp:taxon-name-part taxon-name-part-type="genus" reg="Haltichella">H.</tp:taxon-name-part><tp:taxon-name-part taxon-name-part-type="species" reg="variicolor">variicolor</tp:taxon-name-part></tp:taxon-name></italic> Masi, 1929 in having similar colouration and shape of the antenna and similar shape of the scrobe, but can be separated from the latter by the following characters. The new species has the marginal vein 1.6× as long as the postmarginal vein (vs postmarginal vein longer than marginal vein in <italic><tp:taxon-name><tp:taxon-name-part taxon-name-part-type="genus" reg="Haltichella">H.</tp:taxon-name-part><tp:taxon-name-part taxon-name-part-type="species" reg="variicolor">variicolor</tp:taxon-name-part></tp:taxon-name></italic>) and metafemur without prominent first tooth (vs first tooth present and prominent).</p><p>The new species is characterized by two diverging teeth of the mesoscutellum, a unique propodeum and the scrobe not reaching the anterior ocellus. A female holotype would be preferable but we failed to collect female specimens. However, most likely the female will share at least part of the differences listed for the male holotype.</p></tp:treatment-sec></tp:taxon-treatment>
