# Supplementary material for: Three new species, and new distributional data, of Haltichella (Hymenoptera, Chalcididae) from China
Source: Zookeys. 2021 Sep 15;1060:1–16. doi: 10.3897/zookeys.1060.70427 (PMC8458267; doi:10.3897/zookeys.1060.70427)
Supplement: XML Treatment for Haltichella strigata [file zookeys.1060.70427-treatment3.xml]

<!DOCTYPE tp:taxon-treatment
  PUBLIC "-//TaxonX//DTD Taxonomic Treatment Publishing DTD v0 20100105//EN" "tax-treatment-NSO.dtd">
<tp:taxon-treatment xmlns:tp="http://www.plazi.org/taxpub"><tp:treatment-meta><kwd-group><label>Taxon classification</label><kwd><named-content xmlns:xlink="http://www.w3.org/1999/xlink" content-type="kingdom">Animalia</named-content></kwd><kwd><named-content xmlns:xlink="http://www.w3.org/1999/xlink" content-type="order">Hymenoptera</named-content></kwd><kwd><named-content xmlns:xlink="http://www.w3.org/1999/xlink" content-type="family">Chalcididae</named-content></kwd></kwd-group><mixed-citation publication-type="journal"><person-group><name><surname>Wang</surname><given-names>Zi-Tong</given-names></name><name><surname>Li</surname><given-names>Cheng-De</given-names></name></person-group><article-title>Three new species, and new distributional data, of <italic><tp:taxon-name><tp:taxon-name-part taxon-name-part-type="genus" reg="Haltichella">Haltichella</tp:taxon-name-part></tp:taxon-name></italic> (<tp:taxon-name><tp:taxon-name-part taxon-name-part-type="order">Hymenoptera</tp:taxon-name-part></tp:taxon-name>, <tp:taxon-name><tp:taxon-name-part taxon-name-part-type="family">Chalcididae</tp:taxon-name-part></tp:taxon-name>) from China</article-title><source>Zookeys</source><day>15</day><month>9</month><year>2021</year><volume>1060</volume><fpage>1</fpage><lpage>16</lpage><pub-id pub-id-type="doi">10.3897/zookeys.1060.70427</pub-id></mixed-citation></tp:treatment-meta><tp:nomenclature><tp:taxon-name>
              <object-id xmlns:xlink="http://www.w3.org/1999/xlink" content-type="arpha" xlink:type="simple">898F02E1-2C2C-5CED-A3CB-FC97FC3D1D7B</object-id>
              <tp:taxon-name-part taxon-name-part-type="genus" reg="Haltichella">Haltichella</tp:taxon-name-part>
              <tp:taxon-name-part taxon-name-part-type="species" reg="strigata">strigata</tp:taxon-name-part>
              <object-id xmlns:xlink="http://www.w3.org/1999/xlink" content-type="zoobank" xlink:type="simple">http://zoobank.org/A1242FA3-10BA-4CD1-BACA-7EDBEB6AE821</object-id>
            </tp:taxon-name><tp:taxon-authority>Wang &amp; Li</tp:taxon-authority><tp:taxon-status xmlns:xlink="http://www.w3.org/1999/xlink" xlink:type="simple">sp. nov.</tp:taxon-status><xref ref-type="fig" rid="F3">Figure 3</xref></tp:nomenclature><tp:treatment-sec sec-type="type material" id="SECID0EQXAE"><title>Type material.</title><p><bold><italic>Holotype</italic>,</bold> ♂ (<abbrev xmlns:xlink="http://www.w3.org/1999/xlink" content-type="institution" xlink:title="Northeast Forestry University, Harbin, China" id="ABBRID0E2XAE" xlink:type="simple">NEFU</abbrev>), China, Heilongjiang Province, Harbin City, Maoershan Town, 19.VII.2014, sweeping, Hai-Feng Bai. <bold><italic>Paratypes</italic></bold> (<abbrev xmlns:xlink="http://www.w3.org/1999/xlink" content-type="institution" xlink:title="Northeast Forestry University, Harbin, China" id="ABBRID0EDYAE" xlink:type="simple">NEFU</abbrev>): 1 ♂, China: Heilongjiang Province, Yichun City, Liangshui National Nature Reserve, 11.VII.2013, sweeping, Hui Geng, Yang Peng, Si-Zhu Liu, Guo-Hao Zu; 1 ♂,China: Heilongjiang Province, Yichun City, Liangshui National Nature Reserve, 1.VIII.2015, sweeping, Xing-Yue Jin, Si-Zhu Liu, Xin-Yu Zhang; 1 ♂, China: Heilongjiang Province, Yichun City, Fenglin National Nature Reserve, 15.VII.2011, sweeping, Jun-Chao Wang.</p></tp:treatment-sec><tp:treatment-sec sec-type="diagnosis" id="SECID0EIYAE"><title>Diagnosis.</title><p>Body mostly black (Fig. <xref ref-type="fig" rid="F3">3A</xref>), antenna with scape yellowish brown, funicle yellowish brown to brown and club yellowish brown; fore and mid legs yellowish brown, metafemur reddish brown; eye (Fig. <xref ref-type="fig" rid="F3">3D</xref>) with dense and long setae; scape shorter than pedicel to Fu2 combined; Fu1 longest; all the funicular segments longer than broad; postmarginal vein shorter than marginal vein and 3.5× as long as stigmal vein (Fig. <xref ref-type="fig" rid="F3">3E</xref>); Gt1 with two longitudinal carinae at base, between them with some longitudinal striae (Fig. <xref ref-type="fig" rid="F3">3H</xref>).</p><fig id="F3" position="float" orientation="portrait"><object-id xmlns:xlink="http://www.w3.org/1999/xlink" content-type="doi" xlink:type="simple">10.3897/zookeys.1060.70427.figure3</object-id><object-id xmlns:xlink="http://www.w3.org/1999/xlink" content-type="arpha" xlink:type="simple">7475AC32-6483-551A-92FB-16B24F1C7C77</object-id><label>Figure 3.</label><caption><p><italic><tp:taxon-name><tp:taxon-name-part taxon-name-part-type="genus" reg="Haltichella">Haltichella</tp:taxon-name-part><tp:taxon-name-part taxon-name-part-type="species" reg="strigata">strigata</tp:taxon-name-part></tp:taxon-name></italic> sp. nov. (holotype male) <bold>A</bold> habitus, lateral view <bold>B</bold> head, front view <bold>C</bold> antenna <bold>D</bold> head, dorsal view <bold>E</bold> forewing <bold>F</bold> propodeum <bold>G</bold> hind leg <bold>H</bold> metasoma <bold>I</bold> mesosoma, dorsal view.</p></caption><graphic xmlns:xlink="http://www.w3.org/1999/xlink" xlink:href="zookeys-1060-001-g003.jpg" position="float" orientation="portrait" xlink:type="simple" id="oo_588991.jpg"><uri content-type="original_file" xlink:type="simple">https://binary.pensoft.net/fig/588991</uri></graphic></fig></tp:treatment-sec><tp:treatment-sec sec-type="description" id="SECID0EI1AE"><title>Description.</title><p><bold>Male</bold> (holotype). Body length 2.9 mm, mostly black (Fig. <xref ref-type="fig" rid="F3">3A</xref>). Head and mesosoma with dense punctures and white pubescence; antenna (Fig. <xref ref-type="fig" rid="F3">3C</xref>) with scape yellowish brown, funicle yellowish brown to brown and club yellowish brown; eye silvery gray and ocelli brownish (Fig. <xref ref-type="fig" rid="F3">3D</xref>); tegula yellowish brown; fore and mid legs yellowish brown; hind leg mostly reddish brown except yellowish brown tarsus, distal apex of tibia yellowish brown; fore wing hyaline, venation brownish.</p><p><bold><italic>Head</italic></bold> (Fig. <xref ref-type="fig" rid="F3">3B, D</xref>) with long, white pubescence, 1.2× as wide as long in frontal view; eye with long, white setae; scrobe not reaching anterior ocellus, finely striate; preorbital carinae distinct and not reaching behind anterior ocellus; <abbrev xmlns:xlink="http://www.w3.org/1999/xlink" xlink:title="postocellar distance, the distance between both posterior ocelli" id="ABBRID0EH2AE" xlink:type="simple">POL</abbrev> 5× as long as <abbrev xmlns:xlink="http://www.w3.org/1999/xlink" xlink:title="oculo-ocellar distance, minimum distance between a posterior ocellus and eye" id="ABBRID0EL2AE" xlink:type="simple">OOL</abbrev>; antenna (Fig. <xref ref-type="fig" rid="F3">3C</xref>) with scape shorter than pedicel to Fu2 combined; pedicel small; Fu1 longest, 1.7× as long as broad; all the funicular segments longer than broad; Fu2–7 subequal in length; club 2-segmented, 2.6× as long as maximum width, 1.8× as long as and about as broad as the preceding segment.</p><p><bold><italic>Mesosoma</italic></bold> (Fig. <xref ref-type="fig" rid="F3">3I</xref>) with dense punctures and white pubescence, apex of mesoscutellum with two teeth, pubescence on mesoscutellum longer than that on pronotum and mesoscutum; propodeum (Fig. <xref ref-type="fig" rid="F3">3F</xref>) with submedian carinae distinct and parallel, between them with some transverse and fine striations. Fore wing hyaline (Fig. <xref ref-type="fig" rid="F3">3E</xref>), 2.4× as long as broad; postmarginal vein shorter than marginal vein and 3.5× as long as stigmal vein. Metafemur (Fig. <xref ref-type="fig" rid="F3">3G</xref>) and metatibia with long and white pubescence; metacoxa with coxal tooth on baso-dorsal side; metafemur 2.2× as long as broad, with a row of comb of teeth but without forming any lobes.</p><p><bold><italic>Metasoma</italic></bold> (Fig. <xref ref-type="fig" rid="F3">3H</xref>) oblong, 1.6× as long as broad in dorsal view; Gt1 longest, occupying 0.6× length of metasoma with two longitudinal carinae at base, between them with some longitudinal striae, with white pubescence on lateral sides; dorsal surface of Gt2–6 with microsculptured and white pubescence.</p><p><bold>Female.</bold> Unknown.</p></tp:treatment-sec><tp:treatment-sec sec-type="host" id="SECID0EZ3AE"><title>Hosts.</title><p>Unknown.</p></tp:treatment-sec><tp:treatment-sec sec-type="distribution" id="SECID0E53AE"><title>Distribution.</title><p>China (Heilongjiang).</p></tp:treatment-sec><tp:treatment-sec sec-type="variation" id="SECID0ED4AE"><title>Variation.</title><p>Two paratypes differ from the holotype by having black eyes, but no other significant differences were found in the available material.</p></tp:treatment-sec><tp:treatment-sec sec-type="etymology" id="SECID0EI4AE"><title>Etymology.</title><p>Latin: <italic>stria</italic> = furrow, line; and refers to the longitudinal striae between two longitudinal carinae of T1.</p></tp:treatment-sec><tp:treatment-sec sec-type="comments" id="SECID0EQ4AE"><title>Comments.</title><p><italic><tp:taxon-name><tp:taxon-name-part taxon-name-part-type="genus" reg="Haltichella">Haltichella</tp:taxon-name-part><tp:taxon-name-part taxon-name-part-type="species" reg="strigata">strigata</tp:taxon-name-part></tp:taxon-name></italic> sp. nov. is similar to <italic><tp:taxon-name><tp:taxon-name-part taxon-name-part-type="genus" reg="Haltichella">H.</tp:taxon-name-part><tp:taxon-name-part taxon-name-part-type="species" reg="achterbergi">achterbergi</tp:taxon-name-part></tp:taxon-name></italic> Narendran, 1989 in having a similar shape of the antenna and the metasoma, but can be separated from the latter by the following combination of characters. The new species has the fore wing hyaline (vs partly infuscated in <italic><tp:taxon-name><tp:taxon-name-part taxon-name-part-type="genus" reg="Haltichella">H.</tp:taxon-name-part><tp:taxon-name-part taxon-name-part-type="species" reg="achterbergi">achterbergi</tp:taxon-name-part></tp:taxon-name></italic>); Gt1 with some striae between the two longitudinal carinae (vs absent); postmarginal vein shorter than the marginal vein (vs longer); dorsal surface of Gt 2–6 with white pubescence (vs glabrous and polished on the dorsal side medially).</p><p>Compared with other species of this genus, the new species differs by having dense and long setae on its eyes (Fig. <xref ref-type="fig" rid="F3">3D</xref>) and Gt1 with some striae between the two longitudinal carinae. A female holotype would be preferable but we failed to collect female specimens. However, most likely the female will share at least part of the differences listed for the male holotype.</p></tp:treatment-sec><tp:treatment-sec sec-type="distribution" id="SECID0E45AE"><title>Distribution.</title><p>New distributional records for China.</p></tp:treatment-sec></tp:taxon-treatment>
