# Supplementary material for: Three new species, and new distributional data, of Haltichella (Hymenoptera, Chalcididae) from China
Source: Zookeys. 2021 Sep 15;1060:1–16. doi: 10.3897/zookeys.1060.70427 (PMC8458267; doi:10.3897/zookeys.1060.70427)
Supplement: XML Treatment for Haltichella clavicornis [file zookeys.1060.70427-treatment4.xml]

<!DOCTYPE tp:taxon-treatment
  PUBLIC "-//TaxonX//DTD Taxonomic Treatment Publishing DTD v0 20100105//EN" "tax-treatment-NSO.dtd">
<tp:taxon-treatment xmlns:tp="http://www.plazi.org/taxpub"><tp:treatment-meta><kwd-group><label>Taxon classification</label><kwd><named-content xmlns:xlink="http://www.w3.org/1999/xlink" content-type="kingdom">Animalia</named-content></kwd><kwd><named-content xmlns:xlink="http://www.w3.org/1999/xlink" content-type="order">Hymenoptera</named-content></kwd><kwd><named-content xmlns:xlink="http://www.w3.org/1999/xlink" content-type="family">Chalcididae</named-content></kwd></kwd-group><mixed-citation publication-type="journal"><person-group><name><surname>Wang</surname><given-names>Zi-Tong</given-names></name><name><surname>Li</surname><given-names>Cheng-De</given-names></name></person-group><article-title>Three new species, and new distributional data, of <italic><tp:taxon-name><tp:taxon-name-part taxon-name-part-type="genus" reg="Haltichella">Haltichella</tp:taxon-name-part></tp:taxon-name></italic> (<tp:taxon-name><tp:taxon-name-part taxon-name-part-type="order">Hymenoptera</tp:taxon-name-part></tp:taxon-name>, <tp:taxon-name><tp:taxon-name-part taxon-name-part-type="family">Chalcididae</tp:taxon-name-part></tp:taxon-name>) from China</article-title><source>Zookeys</source><day>15</day><month>9</month><year>2021</year><volume>1060</volume><fpage>1</fpage><lpage>16</lpage><pub-id pub-id-type="doi">10.3897/zookeys.1060.70427</pub-id></mixed-citation></tp:treatment-meta><tp:nomenclature><tp:taxon-name>
              <object-id xmlns:xlink="http://www.w3.org/1999/xlink" content-type="arpha" xlink:type="simple">AE0C50C7-D82C-5615-96B1-3286118BB3A8</object-id>
              <tp:taxon-name-part taxon-name-part-type="genus" reg="Haltichella">Haltichella</tp:taxon-name-part>
              <tp:taxon-name-part taxon-name-part-type="species" reg="clavicornis">clavicornis</tp:taxon-name-part>
            </tp:taxon-name><tp:taxon-authority>(Ashmead, 1904)</tp:taxon-authority><xref ref-type="fig" rid="F4">Figures 4</xref><xref ref-type="fig" rid="F5">, 5</xref><xref ref-type="fig" rid="F6">, 6</xref><tp:nomenclature-citation-list><tp:nomenclature-citation><tp:taxon-name>
                  <tp:taxon-name-part taxon-name-part-type="genus" reg="Stomatoceras">Stomatoceras</tp:taxon-name-part>
                  <tp:taxon-name-part taxon-name-part-type="species" reg="clavicornis">clavicornis</tp:taxon-name-part>
                </tp:taxon-name><comment>Ashmead, 1904: 148; holotype ♂, <named-content xmlns:xlink="http://www.w3.org/1999/xlink" content-type="dwc:institutional_code" xlink:type="simple">USNM</named-content>, Japan, not examined.</comment></tp:nomenclature-citation><tp:nomenclature-citation><tp:taxon-name>
                  <tp:taxon-name-part taxon-name-part-type="genus" reg="Haltichella">Haltichella</tp:taxon-name-part>
                  <tp:taxon-name-part taxon-name-part-type="species" reg="clavicornis">clavicornis</tp:taxon-name-part>
                </tp:taxon-name><comment>: <xref ref-type="bibr" rid="B2">Habu 1960</xref>: 241.</comment></tp:nomenclature-citation><tp:nomenclature-citation><tp:taxon-name>
                  <tp:taxon-name-part taxon-name-part-type="genus" reg="Haltichella">Haltichella</tp:taxon-name-part>
                  <tp:taxon-name-part taxon-name-part-type="species" reg="macroclava">macroclava</tp:taxon-name-part>
                </tp:taxon-name><comment>Roy &amp; Farooqi, 1984: 27; holotype ♀, <named-content xmlns:xlink="http://www.w3.org/1999/xlink" content-type="dwc:institutional_code" xlink:type="simple">IARI</named-content>, India, not examined. Synonymised with <tp:taxon-name><tp:taxon-name-part taxon-name-part-type="genus" reg="Haltichella">Haltichella</tp:taxon-name-part><tp:taxon-name-part taxon-name-part-type="species" reg="clavicornis">clavicornis</tp:taxon-name-part></tp:taxon-name> by <xref ref-type="bibr" rid="B5">Narendran 1989</xref>: 152–153.</comment></tp:nomenclature-citation></tp:nomenclature-citation-list></tp:nomenclature><tp:treatment-sec sec-type="material" id="SECID0EXCAG"><title>Material.</title><p>(<abbrev xmlns:xlink="http://www.w3.org/1999/xlink" content-type="institution" xlink:title="Northeast Forestry University, Harbin, China" id="ABBRID0E4CAG" xlink:type="simple">NEFU</abbrev>). 1 ♀, <bold>China</bold>: Henan Province, Xinyang City, Wusheling, 7–9. VIII. 2015, <abbrev xmlns:xlink="http://www.w3.org/1999/xlink" xlink:title="yellow pan trap" id="ABBRID0EEDAG" xlink:type="simple">YPT</abbrev>, Yan Gao, Hui Geng, Zhi-Guang Wu; 1 ♀ 2 ♂, China: Hainan Province, Haikou City, Haida Base, 27–29.IV.2019, <abbrev xmlns:xlink="http://www.w3.org/1999/xlink" xlink:title="yellow pan trap" id="ABBRID0EIDAG" xlink:type="simple">YPT</abbrev>, Yu-Ting Jiang; 1 ♀, id., but Pinnacle Ridge, 17–19.V.2021, Gang Fu, Ming-Rui Li; 1 ♀, China: Yunnan Province, Yuanjiang County, 26–28.XI.2020, <abbrev xmlns:xlink="http://www.w3.org/1999/xlink" xlink:title="yellow pan trap" id="ABBRID0EMDAG" xlink:type="simple">YPT</abbrev>, Jun-Jie Fan, Ming-Rui Li, Gang Fu, Jun Wu; 1 ♀, id., but Mengla Town, Mengla County, 17–18. XI. 2020.</p></tp:treatment-sec><tp:treatment-sec sec-type="diagnosis" id="SECID0EQDAG"><title>Diagnosis.</title><p><bold>Female.</bold> Body length 2.8–3.1 mm, mostly black (Fig. <xref ref-type="fig" rid="F4">4A</xref>); antenna with scape and pedicel yellowish brown, flagellum brown to dark brown (Fig. <xref ref-type="fig" rid="F4">4C</xref>); eye and ocelli silvery gray (Fig. <xref ref-type="fig" rid="F5">5D</xref>); tegula yellowish brown; fore and mid legs yellowish brown; hind leg (Fig. <xref ref-type="fig" rid="F5">5A</xref>) and metasoma reddish brown (Fig. <xref ref-type="fig" rid="F5">5B</xref>); fore wing hyaline (Fig. <xref ref-type="fig" rid="F4">4D</xref>), venation brownish. Head 1.3× as wide as long in frontal view (Figs <xref ref-type="fig" rid="F4">4B</xref>, <xref ref-type="fig" rid="F5">5D</xref>); scrobe not reaching anterior ocellus (Fig. <xref ref-type="fig" rid="F4">4B</xref>); <abbrev xmlns:xlink="http://www.w3.org/1999/xlink" xlink:title="postocellar distance, the distance between both posterior ocelli" id="ABBRID0E3EAG" xlink:type="simple">POL</abbrev> 4.3× as long as <abbrev xmlns:xlink="http://www.w3.org/1999/xlink" xlink:title="oculo-ocellar distance, minimum distance between a posterior ocellus and eye" id="ABBRID0EAFAG" xlink:type="simple">OOL</abbrev>; antenna (Fig. <xref ref-type="fig" rid="F4">4C</xref>) distinctly clavate; pedicel longer than Fu1, flagellum increases in breadth distad; mesoscutellum (Fig. <xref ref-type="fig" rid="F4">4E</xref>) flat with a median longitudinal fovea; apex of mesoscutellum with two short diverging and short teeth; submedian carinae of propodeum parallel (Fig. <xref ref-type="fig" rid="F5">5C</xref>); postmarginal vein (Fig. <xref ref-type="fig" rid="F4">4D</xref>) shorter than stigmal vein. Metasoma (Fig. <xref ref-type="fig" rid="F5">5B</xref>) oval, Gt1 occupying 0.75× length of metasoma, with three longitudinal carinae at base.</p><fig id="F4" position="float" orientation="portrait"><object-id xmlns:xlink="http://www.w3.org/1999/xlink" content-type="doi" xlink:type="simple">10.3897/zookeys.1060.70427.figure4</object-id><object-id xmlns:xlink="http://www.w3.org/1999/xlink" content-type="arpha" xlink:type="simple">6EE95553-D55C-5616-879C-D5468BE0E060</object-id><label>Figure 4.</label><caption><p><italic><tp:taxon-name><tp:taxon-name-part taxon-name-part-type="genus" reg="Haltichella">Haltichella</tp:taxon-name-part><tp:taxon-name-part taxon-name-part-type="species" reg="clavicornis">clavicornis</tp:taxon-name-part></tp:taxon-name></italic>, (female) <bold>A</bold> habitus, lateral view <bold>B</bold> head, front view <bold>C</bold> antenna <bold>D</bold> forewing <bold>E</bold> mesosoma, dorsal view.</p></caption><graphic xmlns:xlink="http://www.w3.org/1999/xlink" xlink:href="zookeys-1060-001-g004.jpg" position="float" orientation="portrait" xlink:type="simple" id="oo_588992.jpg"><uri content-type="original_file" xlink:type="simple">https://binary.pensoft.net/fig/588992</uri></graphic></fig><fig id="F5" position="float" orientation="portrait"><object-id xmlns:xlink="http://www.w3.org/1999/xlink" content-type="doi" xlink:type="simple">10.3897/zookeys.1060.70427.figure5</object-id><object-id xmlns:xlink="http://www.w3.org/1999/xlink" content-type="arpha" xlink:type="simple">023DE903-9112-54EB-80ED-E7129E686C50</object-id><label>Figure 5.</label><caption><p><italic><tp:taxon-name><tp:taxon-name-part taxon-name-part-type="genus" reg="Haltichella">Haltichella</tp:taxon-name-part><tp:taxon-name-part taxon-name-part-type="species" reg="clavicornis">clavicornis</tp:taxon-name-part></tp:taxon-name></italic>, (female) <bold>A</bold> hind leg <bold>B</bold> metasoma <bold>C</bold> propodeum <bold>D</bold> head and mesosoma, dorsal view.</p></caption><graphic xmlns:xlink="http://www.w3.org/1999/xlink" xlink:href="zookeys-1060-001-g005.jpg" position="float" orientation="portrait" xlink:type="simple" id="oo_588993.jpg"><uri content-type="original_file" xlink:type="simple">https://binary.pensoft.net/fig/588993</uri></graphic></fig><p><bold>Male.</bold> Body length 2.8–2.9 mm. Scape and pedicel brown, flagellum brownish black (Fig. <xref ref-type="fig" rid="F6">6B</xref>); hind leg black except brown tarsus, extreme apex of femur brown, distal apex of tibia brown; metasoma black (Fig. <xref ref-type="fig" rid="F6">6A</xref>); anellus not obvious; <abbrev xmlns:xlink="http://www.w3.org/1999/xlink" xlink:title="funiculars 1–7" id="ABBRID0EGIAG" xlink:type="simple">Fu1–7</abbrev> subquadrate; club 2× as long as and as broad as the preceding segment (Fig. <xref ref-type="fig" rid="F6">6B</xref>). Gt1 occupying 0.6× length of metasoma (Fig. <xref ref-type="fig" rid="F6">6D</xref>), distal half of Gt1 with microsculpture. Other features similar to female.</p><fig id="F6" position="float" orientation="portrait"><object-id xmlns:xlink="http://www.w3.org/1999/xlink" content-type="doi" xlink:type="simple">10.3897/zookeys.1060.70427.figure6</object-id><object-id xmlns:xlink="http://www.w3.org/1999/xlink" content-type="arpha" xlink:type="simple">A03A29AE-502B-5F70-A98C-A6CB6E99A0CE</object-id><label>Figure 6.</label><caption><p><italic><tp:taxon-name><tp:taxon-name-part taxon-name-part-type="genus" reg="Haltichella">Haltichella</tp:taxon-name-part><tp:taxon-name-part taxon-name-part-type="species" reg="clavicornis">clavicornis</tp:taxon-name-part></tp:taxon-name></italic>, (male) <bold>A</bold> habitus, lateral view <bold>B</bold> antenna <bold>C</bold> forewing <bold>D</bold> metasoma.</p></caption><graphic xmlns:xlink="http://www.w3.org/1999/xlink" xlink:href="zookeys-1060-001-g006.jpg" position="float" orientation="portrait" xlink:type="simple" id="oo_588994.jpg"><uri content-type="original_file" xlink:type="simple">https://binary.pensoft.net/fig/588994</uri></graphic></fig></tp:treatment-sec><tp:treatment-sec sec-type="host" id="SECID0ESJAG"><title>Hosts.</title><p>Unknown.</p></tp:treatment-sec><tp:treatment-sec sec-type="distribution" id="SECID0EXJAG"><title>Distribution.</title><p>China (Henan [new record], Hainan [new record], Yunnan [new record]), Japan, Laos, India, Malaysia, Vietnam, Nepal, Philippines (<xref ref-type="bibr" rid="B5">Narendran 1989</xref>; <xref ref-type="bibr" rid="B6">Narendran and van Achterberg 2016</xref>).</p></tp:treatment-sec><tp:treatment-sec sec-type="comments" id="SECID0EFKAG"><title>Comments.</title><p>Our specimens agree well with the original description except for the colour of the antenna and metasoma. This is the first record from Henan, Hainan and Yunnan Provinces, China.</p></tp:treatment-sec><ref-list><ref id="B2"><mixed-citation xmlns:xlink="http://www.w3.org/1999/xlink" xlink:type="simple"><person-group><name name-style="western"><surname>Habu</surname><given-names>A</given-names></name></person-group> (<year>1960</year>) <article-title>A revision of the <tp:taxon-name><tp:taxon-name-part taxon-name-part-type="family">Chalcididae</tp:taxon-name-part></tp:taxon-name> (<tp:taxon-name><tp:taxon-name-part taxon-name-part-type="order">Hymenoptera</tp:taxon-name-part></tp:taxon-name>) of Japan with description of sixteen new species.</article-title><source>Bulletin of National Institute of Agricultural Sciences, Tokyo (C)</source><volume>11</volume>: <fpage>131</fpage>–<lpage>363</lpage>.</mixed-citation></ref><ref id="B5"><mixed-citation xmlns:xlink="http://www.w3.org/1999/xlink" xlink:type="simple"><person-group><name name-style="western"><surname>Narendran</surname><given-names>TC</given-names></name></person-group> (<year>1989</year>) <source>Oriental <tp:taxon-name><tp:taxon-name-part taxon-name-part-type="family">Chalcididae</tp:taxon-name-part></tp:taxon-name> (<tp:taxon-name><tp:taxon-name-part taxon-name-part-type="order">Hymenoptera</tp:taxon-name-part></tp:taxon-name>: <tp:taxon-name><tp:taxon-name-part taxon-name-part-type="superfamily">Chalcidoidea</tp:taxon-name-part></tp:taxon-name>).</source><publisher-name>Zoological Monograph</publisher-name>, <publisher-loc>Department of Zoology, University of Calicut, Kerala</publisher-loc>, <size units="page">441 pp</size>.</mixed-citation></ref><ref id="B6"><mixed-citation xmlns:xlink="http://www.w3.org/1999/xlink" xlink:type="simple"><person-group><name name-style="western"><surname>Narendran</surname><given-names>TC</given-names></name><name name-style="western"><surname>van Achterberg</surname><given-names>C</given-names></name></person-group> (<year>2016</year>) <article-title>Revision of the family <tp:taxon-name><tp:taxon-name-part taxon-name-part-type="family">Chalcididae</tp:taxon-name-part></tp:taxon-name> (<tp:taxon-name><tp:taxon-name-part taxon-name-part-type="order">Hymenoptera</tp:taxon-name-part></tp:taxon-name>, <tp:taxon-name><tp:taxon-name-part taxon-name-part-type="superfamily">Chalcidoidea</tp:taxon-name-part></tp:taxon-name>) from Vietnam, with the description of 13 new species.</article-title><source>ZooKeys</source><volume>576</volume>: <fpage>1</fpage>–<lpage>202</lpage>. <ext-link xlink:type="simple" ext-link-type="doi" xlink:href="10.3897/zookeys.576.8177">https://doi.org/10.3897/zookeys.576.8177</ext-link></mixed-citation></ref></ref-list></tp:taxon-treatment>
