# Supplementary material for: Three new species, and new distributional data, of Haltichella (Hymenoptera, Chalcididae) from China
Source: Zookeys. 2021 Sep 15;1060:1–16. doi: 10.3897/zookeys.1060.70427 (PMC8458267; doi:10.3897/zookeys.1060.70427)
Supplement: XML Treatment for Haltichella nipponensis [file zookeys.1060.70427-treatment5.xml]

<!DOCTYPE tp:taxon-treatment
  PUBLIC "-//TaxonX//DTD Taxonomic Treatment Publishing DTD v0 20100105//EN" "tax-treatment-NSO.dtd">
<tp:taxon-treatment xmlns:tp="http://www.plazi.org/taxpub"><tp:treatment-meta><kwd-group><label>Taxon classification</label><kwd><named-content xmlns:xlink="http://www.w3.org/1999/xlink" content-type="kingdom">Animalia</named-content></kwd><kwd><named-content xmlns:xlink="http://www.w3.org/1999/xlink" content-type="order">Hymenoptera</named-content></kwd><kwd><named-content xmlns:xlink="http://www.w3.org/1999/xlink" content-type="family">Chalcididae</named-content></kwd></kwd-group><mixed-citation publication-type="journal"><person-group><name><surname>Wang</surname><given-names>Zi-Tong</given-names></name><name><surname>Li</surname><given-names>Cheng-De</given-names></name></person-group><article-title>Three new species, and new distributional data, of <italic><tp:taxon-name><tp:taxon-name-part taxon-name-part-type="genus" reg="Haltichella">Haltichella</tp:taxon-name-part></tp:taxon-name></italic> (<tp:taxon-name><tp:taxon-name-part taxon-name-part-type="order">Hymenoptera</tp:taxon-name-part></tp:taxon-name>, <tp:taxon-name><tp:taxon-name-part taxon-name-part-type="family">Chalcididae</tp:taxon-name-part></tp:taxon-name>) from China</article-title><source>Zookeys</source><day>15</day><month>9</month><year>2021</year><volume>1060</volume><fpage>1</fpage><lpage>16</lpage><pub-id pub-id-type="doi">10.3897/zookeys.1060.70427</pub-id></mixed-citation></tp:treatment-meta><tp:nomenclature><tp:taxon-name>
              <object-id xmlns:xlink="http://www.w3.org/1999/xlink" content-type="arpha" xlink:type="simple">4CF3F3AF-E2D4-52FD-B051-0F2C81777472</object-id>
              <tp:taxon-name-part taxon-name-part-type="genus" reg="Haltichella">Haltichella</tp:taxon-name-part>
              <tp:taxon-name-part taxon-name-part-type="species" reg="nipponensis">nipponensis</tp:taxon-name-part>
            </tp:taxon-name><tp:taxon-authority>Habu, 1960</tp:taxon-authority><xref ref-type="fig" rid="F7">Figure 7</xref><tp:nomenclature-citation-list><tp:nomenclature-citation><tp:taxon-name>
                  <tp:taxon-name-part taxon-name-part-type="genus" reg="Haltichella">Haltichella</tp:taxon-name-part>
                  <tp:taxon-name-part taxon-name-part-type="species" reg="nipponensis">nipponensis</tp:taxon-name-part>
                </tp:taxon-name><comment>Habu, 1960: 245; holotype ♀, <abbrev xmlns:xlink="http://www.w3.org/1999/xlink" content-type="institution" xlink:title="National Institute of Agricultural Sciences, Tokyo, Japan" id="ABBRID0EAMAG" xlink:type="simple">NIAS</abbrev>, Japan, not examined.</comment></tp:nomenclature-citation></tp:nomenclature-citation-list></tp:nomenclature><tp:treatment-sec sec-type="material" id="SECID0EFMAG"><title>Material.</title><p>(<abbrev xmlns:xlink="http://www.w3.org/1999/xlink" content-type="institution" xlink:title="Northeast Forestry University, Harbin, China" id="ABBRID0ELMAG" xlink:type="simple">NEFU</abbrev>). 2 ♀, <bold>China</bold>: Xizang Province, Chayu County, Gadui Village, 14–16.V.2015, <abbrev xmlns:xlink="http://www.w3.org/1999/xlink" xlink:title="yellow pan trap" id="ABBRID0ESMAG" xlink:type="simple">YPT</abbrev>, Ye Chen, Chao Zhang; 1 ♀, id., but Talin Village, 6–13.VII.2017, Malaise trap, Sang Tuo; 3 ♀, China: Xizang Province, Linzhi City, Bomi County, Shuangyu Village, 8. VIII. 2017, sweeping, Hui-Lin Han; 1 ♀, China: Yunnan Province, Ruili City, Nanjingli Village, 26–27.IV.2013, <abbrev xmlns:xlink="http://www.w3.org/1999/xlink" xlink:title="yellow pan trap" id="ABBRID0EWMAG" xlink:type="simple">YPT</abbrev>, Xiang-Xiang Jin, Guo-Hao Zu, Chao Zhang; 1 ♀; id., but Huanglianshan National Nature Reserve, 27–28.VII.2018, <abbrev xmlns:xlink="http://www.w3.org/1999/xlink" xlink:title="yellow pan trap" id="ABBRID0E1MAG" xlink:type="simple">YPT</abbrev>, Jun Wu, Ming-Rui Li; 1 ♀, China: Shanxi Province. Ningshan County, Xunyangba Village, 5–6.VIII.2015, <abbrev xmlns:xlink="http://www.w3.org/1999/xlink" xlink:title="yellow pan trap" id="ABBRID0E5MAG" xlink:type="simple">YPT</abbrev>, Ye Chen, Chao Zhang; 2 ♀, China, Shandong Province, Qingdao City, Xiaozhushan, 20.V.2014, sweeping, Xiang-Xiang Jin, Guo-Hao Zu, Si-Zhu Liu; 1 ♀, id., but 22–24.V.2014; 1 ♀, China: Heilongjiang Province, Yichun City, Liangshui National Nature Reserve, 30.VI.–2.VII.2018, <abbrev xmlns:xlink="http://www.w3.org/1999/xlink" xlink:title="yellow pan trap" id="ABBRID0ECNAG" xlink:type="simple">YPT</abbrev>, Jun Wu, Jun-Jie Fan, Guang-Xin Wang; 1 ♀, id., but 2–3.VII.2018; 1 ♀, China: Guangdong Province, Zhaoqing City, DingHu Mountain, 6–7.V.2019, <abbrev xmlns:xlink="http://www.w3.org/1999/xlink" xlink:title="yellow pan trap" id="ABBRID0EGNAG" xlink:type="simple">YPT</abbrev>, Wen-Jian Li, Jun Wu.</p></tp:treatment-sec><tp:treatment-sec sec-type="diagnosis" id="SECID0EKNAG"><title>Diagnosis.</title><p><bold>Female.</bold> Body length 2.7‒4.3 mm, mostly black (Fig. <xref ref-type="fig" rid="F7">7A</xref>); scape (Fig. <xref ref-type="fig" rid="F7">7E</xref>) dark brown except brown pedicel to Fu3, eye and ocelli silvery gray (Fig. <xref ref-type="fig" rid="F7">7D</xref>); tegula brown; fore and mid legs brown, femora slightly darker in middle; hind leg black except yellowish brown tarsus. Head (Fig. <xref ref-type="fig" rid="F7">7B, D</xref>) 1.1× as wide as long; eye with sparse and short setae; <abbrev xmlns:xlink="http://www.w3.org/1999/xlink" xlink:title="postocellar distance, the distance between both posterior ocelli" id="ABBRID0ECOAG" xlink:type="simple">POL</abbrev> 4.9× as long as <abbrev xmlns:xlink="http://www.w3.org/1999/xlink" xlink:title="oculo-ocellar distance, minimum distance between a posterior ocellus and eye" id="ABBRID0EGOAG" xlink:type="simple">OOL</abbrev>; scrobe reaching anterior ocellus. Antenna clavate (Fig. <xref ref-type="fig" rid="F7">7E</xref>), scape a half as long as the remaining antennomeres combined; pedicel longer than Fu1; club coniform, 2× as long as maximum width, 3× as long as and about as broad as the preceding segment; mesoscutellum longer than broad, apex of mesoscutellum (Fig. <xref ref-type="fig" rid="F7">7I</xref>) with two teeth, distance between outer margins of the two teeth at least 1.5× as long as individual length of teeth. Fore wing largely hyaline (Fig. <xref ref-type="fig" rid="F7">7C</xref>) with two brown patches; postmarginal vein shorter than stigmal vein; metafemur 2.3× as long as broad (Fig. <xref ref-type="fig" rid="F7">7G</xref>); metasoma oval (Fig. <xref ref-type="fig" rid="F7">7H</xref>), 1.6× as long as broad in dorsal view; Gt1 occupying 0.7× length of metasoma.</p><fig id="F7" position="float" orientation="portrait"><object-id xmlns:xlink="http://www.w3.org/1999/xlink" content-type="doi" xlink:type="simple">10.3897/zookeys.1060.70427.figure7</object-id><object-id xmlns:xlink="http://www.w3.org/1999/xlink" content-type="arpha" xlink:type="simple">172479B1-5689-5362-B10F-DDDA2C4E1436</object-id><label>Figure 7.</label><caption><p><italic><tp:taxon-name><tp:taxon-name-part taxon-name-part-type="genus" reg="Haltichella">Haltichella</tp:taxon-name-part><tp:taxon-name-part taxon-name-part-type="species" reg="nipponensis">nipponensis</tp:taxon-name-part></tp:taxon-name></italic>, (female) <bold>A</bold> habitus, lateral view <bold>B</bold> head, front view <bold>C</bold> forewing <bold>D</bold> head, dorsal view <bold>E</bold> antenna <bold>F</bold> propodeum <bold>G</bold> hind leg <bold>H</bold> metasoma <bold>I</bold> mesosoma, dorsal view.</p></caption><graphic xmlns:xlink="http://www.w3.org/1999/xlink" xlink:href="zookeys-1060-001-g007.jpg" position="float" orientation="portrait" xlink:type="simple" id="oo_588995.jpg"><uri content-type="original_file" xlink:type="simple">https://binary.pensoft.net/fig/588995</uri></graphic></fig></tp:treatment-sec><tp:treatment-sec sec-type="host" id="SECID0EIQAG"><title>Hosts.</title><p>Unknown.</p></tp:treatment-sec><tp:treatment-sec sec-type="distribution" id="SECID0ENQAG"><title>Distribution.</title><p>China (Heilongjiang [new record], Shanxi [new record], Shandong [new record], Xizang [new record], Yunnan [new record], Guangdong [new record], Taiwan), Japan, India (<xref ref-type="bibr" rid="B5">Narendran 1989</xref>), Vietnam (<xref ref-type="bibr" rid="B6">Narendran and van Achterberg 2016</xref>).</p></tp:treatment-sec><tp:treatment-sec sec-type="comments" id="SECID0E2QAG"><title>Comments.</title><p>Our specimens agree well with the original description except for slight colour differences of the teeth of the mesoscutellum. This is the first record from continental China.</p></tp:treatment-sec><ref-list><ref id="B5"><mixed-citation xmlns:xlink="http://www.w3.org/1999/xlink" xlink:type="simple"><person-group><name name-style="western"><surname>Narendran</surname><given-names>TC</given-names></name></person-group> (<year>1989</year>) <source>Oriental <tp:taxon-name><tp:taxon-name-part taxon-name-part-type="family">Chalcididae</tp:taxon-name-part></tp:taxon-name> (<tp:taxon-name><tp:taxon-name-part taxon-name-part-type="order">Hymenoptera</tp:taxon-name-part></tp:taxon-name>: <tp:taxon-name><tp:taxon-name-part taxon-name-part-type="superfamily">Chalcidoidea</tp:taxon-name-part></tp:taxon-name>).</source><publisher-name>Zoological Monograph</publisher-name>, <publisher-loc>Department of Zoology, University of Calicut, Kerala</publisher-loc>, <size units="page">441 pp</size>.</mixed-citation></ref><ref id="B6"><mixed-citation xmlns:xlink="http://www.w3.org/1999/xlink" xlink:type="simple"><person-group><name name-style="western"><surname>Narendran</surname><given-names>TC</given-names></name><name name-style="western"><surname>van Achterberg</surname><given-names>C</given-names></name></person-group> (<year>2016</year>) <article-title>Revision of the family <tp:taxon-name><tp:taxon-name-part taxon-name-part-type="family">Chalcididae</tp:taxon-name-part></tp:taxon-name> (<tp:taxon-name><tp:taxon-name-part taxon-name-part-type="order">Hymenoptera</tp:taxon-name-part></tp:taxon-name>, <tp:taxon-name><tp:taxon-name-part taxon-name-part-type="superfamily">Chalcidoidea</tp:taxon-name-part></tp:taxon-name>) from Vietnam, with the description of 13 new species.</article-title><source>ZooKeys</source><volume>576</volume>: <fpage>1</fpage>–<lpage>202</lpage>. <ext-link xlink:type="simple" ext-link-type="doi" xlink:href="10.3897/zookeys.576.8177">https://doi.org/10.3897/zookeys.576.8177</ext-link></mixed-citation></ref></ref-list></tp:taxon-treatment>
